# Supplementary material for: Optimization of Ribosome Footprinting Conditions for Ribo-Seq in Human and Drosophila melanogaster Tissue Culture Cells
Source: Front Mol Biosci. 2022 Jan 25;8:791455. doi: 10.3389/fmolb.2021.791455 (PMC8822167; doi:10.3389/fmolb.2021.791455)
Supplement: Supplementary file 3 [file Table1.XLSX]

## Sheet: Sheet1
Replicate	Read lengths	Offsets
A-RNaseI, Buffer 1 (+cycloheximide)​	28,29,30,31,32	12,12,12,13,13
E-RNaseI, Buffer 2​ (+cycloheximide)​	26,27,28,29,30,31	12,12,12,12,12,12
A-RNaseI, Buffer 1​ (-cycloheximide)​	29,30,31,32	12,12,13,13
E-RNaseI, Buffer 2​ (-cycloheximide)​	27,28,29,30	12,12,12,12
